# Supplementary material for: A cooperative nano-CRISPR scaffold potentiates immunotherapy via activation of tumour-intrinsic pyroptosis
Source: Nat Commun. 2023 Feb 11;14:779. doi: 10.1038/s41467-023-36550-9 (PMC9922300; doi:10.1038/s41467-023-36550-9)
Supplement: Supplementary file 4 — Source Data [file 41467_2023_36550_MOESM4_ESM.xlsx]

## Sheet: Fig. 2c
															Intensity	pH 5.0	PCTC
															8.7	0	0
															10.1	0	0
															11.7	0	0
															13.5	0	0
															15.7	0	0
															18.2	0	0
															21	0	0
															24.4	0	0
															28.2	0	0
															32.7	0	0
															37.8	0.4	0
															43.8	1.5	0
															50.7	3.3	0.2
															58.8	5.7	1.2
															68.1	8.2	3.1
															78.8	10.3	5.4
															91.3	11.8	7.9
															106	12.5	9.9
															122	12.2	11.2
															142	10.9	11.7
															164	9	11.3
															190	6.7	10.1
															220	4.3	8.4
															255	2.3	6.4
															295	0.9	4.4
															342	0.1	2.6
															396	0	1.2
															459	0	0.4
															531	0	0
															615	0	0
															712	0	0

## Sheet: Fig. 2d
PCTC	pH 5.0
-5	14
-4	15
-2	13

## Sheet: Fig. 2f
1	2	3	4
1	1.1	7.4	7.2
0.98	1.02	7.8	7
1.02	0.95	7.5	7.8
0.98	0.98	7.2	7.5
1.01	0.92	7.6	7.3
Control	S2	S2	S3	S4	S5	S6
0.96	2.5	1.93	7.54	1.73	0.84	6.1
1	2.2	1.86	7.32	1.42	0.69	6.43
1.07	2.41	1.9	7.4	1.6	0.76	5.91

## Sheet: Fig. 2g and 3g
	Complete uncropped western blot data of Figure 2g and 3g

## Sheet: Fig. 2h
CC3
1	2	3	4
100	136	187	536
100	122	157	507
100	107	164	486
100	142	179	500
GSDME
1	2	3	4
100	126	542	568
100	133	487	522
100	116	566	508
100	107	514	452
GSDME-N
1	2	3	4
100	100	109	415
100	100	124	332
100	100	100	367
100	100	110	383

## Sheet: Fig. 2i
1	2	3	4
4.3	7.5	7	42
3.1	8.1	8.3	39
2	6.5	6.3	40
3	8.4	6.7	43

## Sheet: Fig. 3c
ATP
1	2	3	4
0	8.697	3.621	17.835
0	7.768	2.684	16.978
0	8.002	3.337	18.037
0	7.943	4.027	16.669
0	8.401	5.205	18.2
LDH
1	2	3	4
1	0.99	1.01	2.61
1	1	1	2.63
1	1.01	0.99	2.59
1	1.1	1.3	2.76
IL-1β
1	2	3	4
5	25	32	62
4	20	30	58
5	22	33	56
6	24	30	53

## Sheet: Fig. 3f
uric acid
1	2	3	4
0.2	0.32	0.14	1.04
0.1	0.25	0.1	0.82
0.14	0.36	0.28	1.12
0.09	0.22	0.22	1.16

## Sheet: Fig. 3h
HMGB1
1	2	3	4
14	23	24	55
13	25	26	52
14	26	27	53
15	25	25	50

## Sheet: Fig. 4c
TNF-α
1	2	3	4
121	134	342	806
111	142	335	789
134	153	356	900
145	136	314	875
128	128	296	835
IL-12p40
1	2	3	4
56	113	253	900
45	123	235	874
34	145	264	890
62	132	231	857
48	128	190	835
IFN-γ
1	2	3	4
34	52	67	158
42	45	56	166
37	62	78	172
23	34	62	146
58	28	54	180

[truncated: 27 more sheets: Fig. 4d, Fig. 4g, Fig. 5b, Fig. 5c, Fig. 5e, Fig. 6b, Fig. 6c, Fig. 6d, Fig. 6f, Fig. 6h, Fig. 6i, Fig. 6j, Fig. 7b, Fig. 7c, Fig. 7f, Fig. 7g, Supplementary Fig. 3, Supplementary Fig. 4, Supplementary Fig. 8, Supplementary Fig. 9b …]
